# Supplementary material for: Exploring the Mechanism of Dangguiliuhuang Decoction Against Hepatic Fibrosis by Network Pharmacology and Experimental Validation
Source: Front Pharmacol. 2018 Mar 5;9:187. doi: 10.3389/fphar.2018.00187 (PMC5844928; doi:10.3389/fphar.2018.00187)
Supplement: Supplementary file 2 [file Table_1.XLSX]

## Sheet: Sheet1
Ingredients in DGLHD
Molecule Name	Herb source
β-patchoulene	SB
α-copaene	AG
α-acoradiene	AG
Zosimin	CC
Zoomaric acid	RRP
XLS	AM
Worenine	GC, CC
wogonin	SB
WLN: VHR	GC, SB
WLN: VH6	AG
WLN: QVR BVQ	AG
WLN: QR CQ DV1	AG
Viscidulin III	SB
Vanillyl alcohol	GC
Vanilloloside	GC
Vanillin	AG, GC
vanillic acid	CC, AM
Usaf hc-1	AG
Uridine	RR
Undecenal	GC
Undecanol-6	AG
Undecanal	SB
UND	SB
Tyrosol	SB
Tropone	AG
Trihydroxybufosterocholanic acid	CC
Tridecylene	AG
TRD	SB
trans-2-nonenal	GC
Tmhydrop	AG
thalifendine	GC
Tetratetracontane	SB
tetrandrine	CC
tetramethylpyrazine	SB
TBP	SB
Syrigin	GC
Supraene	SB
Sumiki's acid	RRP
Sucrose	RRP
succinic acid	AG, RRP
Stigmasterol	AG, RRP, GC, SB
stearic acid	GC, SB
Stachyose	RRP
Sphingomyelin	AG
Soyasaponin I	AM
Skullcapflavone II	SB
Skimmianin	GC
Sitosterol	RRP, SB
Sitogluside	AG, RRP, GC, SB
senkyunolide-E	AG
senkyunolide-D	AG
senkyunolide-C	AG
Senkyunolide	AG
Sedanolide	AG
Scutevulin	SB
Scutellarin	SB
Scutellarein	SB
Scopoletol	AG
Salvigenin	SB
Salidroside	RR, SB
Safrol	AG
Rutin	AM
Rutaecarpine	GC
Rivularin	SB
rhamnocitrin-3-O-glucoside	AM
Rhamnocitrin	AM
Rehmannioside D	RR
Rehmannioside C	RRP
Rehmannioside B	RR, RRP
Rehmannioside A	RR, RRP
Rehmaionoside C	RR
Rehmaionoside C	RRP
Rehmaglutin C	RR
Rehmaglutin D	RR, RRP
Rehmaglutin B	RR, RRP
Rehmaglutin A	RR, RRP
RAM	AM
Raffinose	RRP
Quercetin	GC, CC, AM
Pycnamine	CC
Purpureaside C	RR, RRP
Pulegone	SB
Pterolactam	RR
Ptelein	GC
Prolinum	AM
poriferast-5-en-3beta-ol	GC
p-Ocimene	AG
Pisol	GC
phosphatidylinositol_qt	AG
Phosphatidylinositol	AG
Phosphatdic acid	AG
Phlorol	GC
Phellopterin	GC
Phellodendrine	GC, CC
phellochin	GC
Phellavin_qt	GC
Phellavin	GC
phellamurin_qt	GC
Pentylfuran	GC
Pentadecylic acid	RRP, GC
PEA	GC
PCR	AG
p-coumaric acid	CC, SB
Pca	RRP
Patchoulene	SB
Panicolin	SB
Palmitic acid	AG, GC, SB, AM
Palmidin A	GC, CC
Palmatine	GC, CC
Paeonol	GC
o-Xylenol	AG
Oxyacanthine	CC
Oxophorone	GC
o-Thymol	AG
Oroxylin a	SB
Oroxindin	SB
Ononin	AM
oleic acid	GC
OCT	SB
o-cresol	AG, GC
Obamegine	GC, CC
Obacunone	GC, CC
Obacunoic acid	GC, CC
o-Acetyl-p-cresol	AG
Norwogonin	SB
Noroxyhydrastinine	GC, CC
Nonanoic acid	GC, SB
Nonanal	AG
NON	AG
Nomilin	GC
N-Methylflindersine	GC
Niloticin	GC
Nicotinic acid	AG, AM
Neobaicalein	SB
Naphthalene	GC
MYS	SB
Myristic acid	SB
Myrcene	AG, GC
Mucronulatol	AM
MTL	RRP
Moupinamide	CC
Moslosooflavone	SB
Moslene	AG
Mipax	SB
m-Ethylphenol	AG
Methylbutenol	AG
methyl-2,6,10-trimethyltridecanoate	RRP
Methyl tricosanoate	SB
Methyl stearate	SB
Methyl protocatechuate	CC
Methyl palmitoleate	RRP
Methyl palmitelaidate	SB
methyl palmitate	GC, SB
Methyl octylate	SB
Methyl nonadecanoate	SB
Methyl naphthalene	GC
Methyl myristate	SB
Methyl montanate	SB
Methyl margarate	SB
Methyl linolelaidate	SB
Methyl lignocerate	SB
Methyl laurate	SB
Methyl isoheptadecanoate	SB
Methyl icosanoate	SB
methyl icos-11-enoate	SB
Methyl hexacosanoate	SB
methyl henicosanoate	SB
Methyl caffeate	GC
Methyl behenate	SB
Methyl atratate	GC
Methyl 9-oxononanoate	SB
methyl 9,10-methylene-hexadecanoate	RRP
Methyl 3-furoate	GC
Methyl (Z)-cinnamate	SB
methyl (E)-octadec-2-enoate	SB
methyl (2E,4E)-hexadeca-2,4-dienoate	RRP
methyl (1S,4aS,7aS)-7-methylene-1-[(2S,3R,4S,5S,6R)-3,4,5-trihydroxy-6-[[(2R,3R,4R,5S,6R)-3,4,5-trihydroxy-6-methyl-tetrahydropyran-2-yl]oxymethyl]tetrahydropyran-2-yl]oxy-4a,5,6,7a-tetrahydro-1H-cyclopenta[d]pyran-4-carboxylate	RRP
Mesitaldehyde	AG
Menisporphine	GC
Menisperine	GC
Melittoside_qt	RRP
Melittoside	RR, RRP
Melianone	GC
MEHQ	SB
Maruzen M	AG, GC
Martynoside	RR
Manninotriose	RR
Mairin	AM
Magnograndiolide	GC, CC
Magnoflorine	GC, CC
Lupeol	AM
Lupenone	AM
Loxanol V	AG
Longipinene	SB
l-Menthone	SB
L-Limonen	GC
Linolenic acid methyl ester	SB
linolenic acid	AM
limonin	GC, CC
LFA	SB
Levistolid A	AG
Leonuride	RR, RR, RRP
Lecithin	AG
L-beta,gamma-Dimyristoyl-alpha-cephalin	AG
Lauric acid	RRP
Lariciresinol	AM
Kihadanin A	GC
Kihadalactone B	GC
Kihadalactone A	GC
Kaempferol	AM
Jionoside B	RR, RRP
Jionoside A	RR, RRP
Jioglutoside B_qt	RRP
Jioglutoside A	RRP
Jioglutolide	RRP
Jioglutin E	RRP
Jioglutin D	RRP
Jioglutin C	RRP
Jioglutin B	RRP
Jioglutin A	RRP
Jiofuran	RRP
Javanicin	GC, CC
Jatrorrizine	GC, CC, SB
Jaranol	AM
Isoxylaldehyde	AG
Isovanillin	GC, CC
Isotetandrine	AG
Isorhamnetin	AM
isomucronulatol-7,2'-di-O-glucosiole_qt	AM
isomucronulatol-7,2'-di-O-glucosiole	AM
Isomartynoside	SB
Isoflavanone	AM
Isoferulic acid	GC, AM
Isoeugenol	AG
Isocorypalmine	GC
Isoamylbenzene	AG
Isoacteoside	RR
IPH	AG, GC
Hypnon	AG, SB
Hyperin	GC
Hydroxytyrosol	CC
Hyacinthin	SB
Homoveratrole	GC
Homocresol	GC
HMF	RRP
h-Met-h	AG
Hispidone	GC
Hispidol B	GC
Hirsutrin	AM
Hexatriacontane	SB
Hexanoic acid	SB
Heriguard	CC, AM
Hericenone H	GC
Heptadekan	SB
Heptadecyloxirane	SB
Henicosane	SB
Hemo-sol	AG
Hederagenin	AM
Guasol	AG, GC
Guanosine	RR
Guanidine	GC
Groenlandicine	CC
Glutinoside	RR, RRP
GGB	AM
Germacrene D	SB
GENOP	CC
Geniposide_qt	RRP
Geniposide	RRP
Ganhuangenin	SB
gamma-aminobutyric acid	RR, AM
Furol	GC
Furfuranol	GC
Fumarine	GC
Fucopyranose, L-	AM
Friedelin	GC
Forsythiaside	RRP
Formononetin	AM
Flavaxin	AM
Ferulic acid methyl ester	RR
Ferulic acid	AG, GC, AM
FER	AG, RRP, CC
Farnesene	AG
Fagarine	GC, CC
FA	AM
Eugenol	GC, SB
EUG	GC
Eucarvone	AG
Ethylbenzaldehyde	AG
Ethyl caffeate	GC, CC
Ethol	AG
ESEN	AG
Eriodyctiol (flavanone)	SB
Epiberberine	CC, SB
ent-Epicatechin	SB
EIC	RRP, SB, AM
Echinacoside	RR, RRP
DPEC	CC
Dodekan	AG, SB
Dodecene	AG
dodec-2-enal	GC
Docosanoate	RRP, AM
DL-Glucuronic acid	AM
d-isomenthone	SB
Diop	SB
Diisobutyl succinate	SB
Dihydrooroxylin A	SB
Dihydrooroxylin	SB
Dihydroniloticin	GC
Dihydrocatalpol	RRP
Dihydro-beta-ionone	RRP
Dihydrobaicalin_qt	SB
Dihydrobaicalin	SB
Dictamine	GC
D-Galacturonic acid, homopolymer	GC, AM
D-Galacturonic acid	AG
DFA	SB
delta7-Dehydrosophoramine	GC
delta 7-stigmastenol	GC
Dehydrotanshinone II A	GC
Decanal	AG
DBP	SB
Dauricine	GC
Daucosterol	RR
Daturic acid	RRP
Darendoside B_qt	SB
Darendoside B	SB
Danshensu	CC
Daidzein	AM
Cymol	AG
Cyclopentenone	GC
Cuminal	AG
Crystal VI	AM
Creosol	GC
Coumarin	AM
Cosmetin	SB
Corydaldine	CC
Corchoroside A_qt	CC
Corchoroside A	CC
Coptisine	GC, CC, SB
Coniferyl ferulate	AG
Coniferol	GC
Coniferin	RR, GC
Columbamine	GC, CC
Clorius	GC, SB
Clemastanin B_qt	CC
cis-Thujopsene	AG
Cistanoside F	RR, RRP
Cistanoside A	RR, RRP
cis-p-Coumarate	AM
cis-Ligustilide	AG
cis-Isoeugenol	AG
cis-9-Hexadecenal	GC
Cinnamic acid, 3,4-dimethoxy- (8CI)	CC
Chrysin	SB
Choline	AM
Chelerythrine	GC
Cerebrosid	RRP
Cavidine	GC
Catapol_qt	RRP
Catalpol	RR, RRP, SB
Carthamidin	SB
Caprylic acid	GC, SB
Canthin-6-one	GC
Candletoxin A	GC
Candicine	GC
Campesteryl ferulate	GC
Campesterol	RR, GC, SB
Calycosin	AM
Caffeate	RRP, AM
Cadinene	AG
BZQ	SB
Butal	AG
BUA	AG
bis[(2S)-2-ethylhexyl] benzene-1,2-dicarboxylate	SB
Bifendate	AM
Bicycloelemene	AG
beta-Terpinene	AG
beta-Sitosterol	AG, RR, GC, SB
beta-Selinene	AG, SB
beta-Rhodinol	GC
Betaine	AM
beta-Elemene	GC
beta-Chamigrene	AG
Berlambine	CC
Bergamotene	AG
Berberrubine	GC, CC
Berberine	GC, CC
BdPh	AG
Baicalin	SB
Azulol	SB
Azelex	AG
Auraptene	GC
Aucubin	RR, RRP
Astrasieversianin XV	AM
Astraisoflavanin	AM
AstragalosideIV_qt	AM
AstragalosideIV	AM
AstragalosideII_qt	AM
AstragalosideII	AM
AstragalosideI_qt	AM
AstragalosideI	AM
AstragalosideⅣ_qt	AM
AstragalosideⅣ	AM
AstragalosideⅢ_qt	AM
AstragalosideⅢ	AM
Astrachrysoside A	AM
Asernestioside B_qt	AM
Asernestioside B	AM
Asernestioside A_qt	AM
Asernestioside A	AM
Aromadendrene	AG
Arachic acid	RRP
Arabinose D	AM
Apigenin	SB
ANN	AG
Amyl ketone	AG
Amurensin_qt	GC
Amurensin	GC
alpha-Humulene	SB
alpha-Guaiene	SB
Allocymene	AG
Alexandrin	AM
Ajugoside_qt	RRP
Ajugoside	RR, RRP
Ajugol	RRP
Aeginetic acid	RRP
Adenosine	RR
Adenine	AG, RR
Acteoside	RR, RRP
Acoradiene	AG
Acetylfuran	GC
Acetylcatalpol	RR, RRP
Acetylastragaloside I_qt	AM
Acetylastragaloside I	AM
Acacetin	SB
9-Cedranone	SB
9,10-dimethoxypterocarpan-3-O-β-D-glucoside	AM
8-epi-Loganic acid	RRP
7-O-methylisomucronulatol	AM
7-hydroxy-6-(2-hydroxyethyl)coumarin	GC
7-hydroxy-3-(2-hydroxy-3,4-dimethoxy-phenyl)chromone	AM
7,2'-dihydroxy-3',4'-dimethoxyisoflavone-7-O-β-D-glucoside	AM
7,10-pentadecaduynoic acid	AG
6-O-vanilloylajugol	RR, RRP
6-O-p-hydroxybenzoylajugol	RRP
6-O-p-coumaroylajugol	RRP
6-O-E-Feruloylajugol_qt	CC
6-O-E-Feruloylajugol	CC
6-Ethylresorcinol	AG
6,7,3',8'-diligustilide	AG
5-o-caffeoylquinic acid	SB
5-methylfurfural	GC
5-Indolol	AG
5-hydroxymethyl-furaldehyde	RR
5'-hydroxyiso-muronulatol-2',5'-di-O-glucoside_qt	AM
5'-hydroxyiso-muronulatol-2',5'-di-O-glucoside	AM
5,8-Dihydroxy-6,7-dimethoxyflavone	SB
5,8,2'-Trihydroxy-7-methoxyflavone	SB
5,7,4'-Trihydroxy-8-methoxyflavone	SB
5,7,4'-trihydroxy-8-methoxyflavanone	SB
5,7,4'-trihydroxy-6-methoxyflavanone	SB
5,7,2',6'-Tetrahydroxyflavone	SB
5,7,2,5-tetrahydroxy-8,6-dimethoxyflavone	SB
5,2'-Dihydroxy-6,7,8-trimethoxyflavone	SB
5,2',6'-Trihydroxy-7,8-dimethoxyflavone	SB
5-(alpha-d-glucopyranosyloxymethyl)-2-furancarboxaldehyde	RR
5-(alpha-d-glucopyranosyl,-(1-6)-alpha-d-glucopyranosyloxym	RR
5-(2-hydroxyethyl)-2-methoxyphenol	SB
4-Octanone	AG
4-Methyl-6-hepten-3-one	AG
4-chloro-N-[1-methyl-5-[[1-methyl-5-[[1-methyl-5-(2-morpholinoethylcarbamoyl)pyrrol-3-yl]carbamoyl]pyrrol-3-yl]carbamoyl]pyrrol-3-yl]-5-[2-(2-pyridyl)ethylamino]isothiazole-3-carboxamide	AG
4-[(Z)-3-hydroxyprop-1-enyl]-2,6-dimethoxyphenol	GC
4-[(1R,3aS,4R,6aS)-4-(4-hydroxy-3,5-dimethoxyphenyl)-1,3,3a,4,6,6a-hexahydrofuro[4,3-c]furan-1-yl]-2,6-dimethoxyphenol	GC
4,10-dimethylene-7-isopropyl-5(E)-cyclodecenol	GC
3-indolecarboxylic acid	RR
3'-Hydroxy-4'-methoxyisoflavone-7-O-beta-D-glucoside	AM
3-Hydroxy-2-picoline	AM
3-Butylidene-7-hydroxyphthalide	AG
3,9-di-O-methylnissolin	AM
3,8-dimethylundecane	SB
3,7-dimethylnonane	AG, SB
3,4-dimethylbenzaldehyde	AG
2-valerylbenzoic acid	AG
2-undecenoic acid	GC
2-pentadecanone	GC
2-Methylhexadecanoic acid	AG
2-methyldodecan-5-one	AG
2-methyl-5-decanone	AG
2-Carboxymethyl-3-prenyl-2,3-epoxy-1,4-naphthoquinone	CC
2,6-di(phenyl)thiopyran-4-thione	AG
2,6,2',4'-tetrahydroxy-6'-methoxychaleone	SB
2,4-Xylylaldehyde	AG
2,4,6-trimethyl-Octane	AG, GC
2',3',5,7-tetrahydroxyflavone	SB
2-(4-hydroxyphenyl)ethyl hexacosanoate	RRP
2-(2,6-dihydroxyphenyl)-3,5,7-trihydroxy-chromone	SB
13-Tetradecenyl acetate	SB
13-hydroxy-9,11-octadecadienoic acid	AM
11,13-Eicosadienoic acid, methyl ester	SB
1,8-cineole	SB
1,7-Dihydroxy-3,9-dimethoxy pterocarpene	AM
1,5,5,6-tetramethyl-1,3-Cyclohexadiene	AG
1,1,6-trimethyl-2H-naphthalene	SB
1,1,5-trimethyl-2-formylcyclohexa-2,5-diene-4-one	AG
(Z)-2-Hexenyl hexanoate	AG
(Z)-2-[[(Z)-2-methylbut-2-enoyl]oxymethyl]but-2-enoic acid	AG
(Z)-1-(2,4-dihydroxyphenyl)-3-(4-hydroxyphenyl)prop-2-en-1-one	AM
(S)-Matsutake alcohol	SB
(S)-Carvone	GC
(S)-Canadine	GC
(S)-camphor	SB
(S)-4-Nonanolide	GC
(S)-(+)-alpha-Phellandrene	GC
(R)-Linalool	SB
(R)-Canadine	CC
(E)-octadec-3-ene	AG
(6R)-6-butylcyclohepta-1,4-diene	AG
(6aR,11aR)-9,10-dimethoxy-6a,11a-dihydro-6H-benzofurano[3,2-c]chromen-3-ol	AM
(4S)-1-methyl-4-(6-methylhepta-1,5-dien-2-yl)cyclohexene	AG
(4R)-limonene 1beta,2beta-epoxide	GC
(3S,8S,9S,10R,13R,14S,17R)-10,13-dimethyl-17-[(2R,5S)-5-propan-2-yloctan-2-yl]-2,3,4,7,8,9,11,12,14,15,16,17-dodecahydro-1H-cyclopenta[a]phenanthren-3-ol	AM
(3S)-3-butyl-3H-isobenzofuran-1-one	AG
(3R)-3-(2-hydroxy-3,4-dimethoxyphenyl)chroman-7-ol	AM
(3R)-2,6,6-trimethyl-3-[(2R,3R,4S,5S,6R)-3,4,5-trihydroxy-6-(hydroxymethyl)oxan-2-yl]oxycyclohexene-1-carboxylic acid	RRP
(3E)-3-butylidene-7-hydroxy-2-benzofuran-1-one	AG
(3aS,4R,6aS)-4-hydroxy-6,6a-dimethylol-3a,4-dihydro-3H-cyclopenta[d]furan-2-one	RRP
(2S,3S)-3,5,7-trihydroxy-2-(4-hydroxyphenyl)chroman-4-one	GC
(2S,3R,4S,5S,6R)-2-[(1R,2R)-2-hydroxy-2-[(E,3S)-3-hydroxybut-1-enyl]-1,3,3-trimethylcyclohexoxy]-6-(hydroxymethyl)tetrahydropyran-3,4,5-triol	RRP
(2S,3R,4R,5S,6R)-2-[[(1S,4aS,5R,7aR)-4a,5-dihydroxy-7-methylol-5,7a-dihydro-1H-cyclopenta[c]pyran-1-yl]oxy]-6-methylol-tetrahydropyran-3,4,5-triol	RRP
(2S,3R,4R,5R,6S)-2-[(2R,3R,4S,5R,6R)-3,5-dihydroxy-2-[2-(3-hydroxy-4-methoxy-phenyl)ethoxy]-6-methylol-tetrahydropyran-4-yl]oxy-6-methyl-tetrahydropyran-3,4,5-triol	SB
(2S)-4-methoxy-7-methyl-2-[1-methyl-1-[(2S,3R,4S,5S,6R)-3,4,5-trihydroxy-6-methylol-tetrahydropyran-2-yl]oxy-ethyl]-2,3-dihydrofuro[3,2-g]chromen-5-one	AM
(2R)-7-hydroxy-5-methoxy-2-phenylchroman-4-one	SB
(1S,4S)-7-isopropylidene-1,4-dimethyl-2,3,4,5,6,8-hexahydro-1H-azulene	SB
(1S,4aR,8aR)-1-isopropyl-7-methyl-4-methylene-2,3,4a,5,6,8a-hexahydro-1H-naphthalene	AG
(1R,4R,5S)-4-isopropenyl-1,8-dimethylspiro[4.5]dec-8-ene	AG
(1R,2S,4R)-1-ethyl-1-methyl-2,4-bis(1-methylethyl)cyclohexane	AG
(±)-lyoniresinol	GC
(+/-)-Isoborneol	SB
(+)-Syringaresinol	SB, AM
(+)-Ledol	AG
()-Cuparene	AG
()-Camphoric acid	AG
()-alpha-Terpineol	AG
(-)-alpha-Pinene	AG
(-)-alpha-Cedrene	SB
