# Supplementary material for: Exploring the Mechanism of Dangguiliuhuang Decoction Against Hepatic Fibrosis by Network Pharmacology and Experimental Validation
Source: Front Pharmacol. 2018 Mar 5;9:187. doi: 10.3389/fphar.2018.00187 (PMC5844928; doi:10.3389/fphar.2018.00187)
Supplement: Supplementary file 3 [file Table_2.XLSX]

## Sheet: AG
Physicochemical properties of compunds in AG
Molecule Name	MW	MlogP	Hdon	Hacc	OB (%)	DL
Nonanal	142.27	3.22	0	1	40.28	0.02
Cymol	134.24	3.51	0	0	27.2	0.02
Decanal	156.3	3.68	0	1	29.81	0.02
Loxanol V	214.44	5.53	1	1	14.19	0.05
Tridecylene	182.39	5.91	0	0	17.69	0.03
(-)-alpha-Pinene	136.26	2.87	0	0	46.25	0.05
Usaf hc-1	202.28	2.33	2	4	16.23	0.05
o-Acetyl-p-cresol	150.19	1.79	1	2	24.96	0.03
Azelex	188.25	1.87	2	4	16.9	0.04
(+)-Ledol	222.41	3.2	1	1	16.96	0.12
Hypnon	120.16	1.57	0	1	48.19	0.02
beta-Chamigrene	204.39	4.71	0	0	31.99	0.08
NON	172.3	3.63	1	2	26.74	0.03
adenine	135.15	-0.58	3	4	62.81	0.03
Myrcene	136.26	3.69	0	0	24.96	0.02
Safrol	162.2	2.61	0	2	45.34	0.05
p-Ocimene	136.26	3.63	0	0	15.06	0.02
Moslene	136.26	3.45	0	0	33.02	0.02
()-Cuparene	202.37	4.72	0	0	38.26	0.07
cis-Thujopsene	204.39	4.08	0	0	56.43	0.12
isoeugenol	164.22	2.5	1	2	70.1	0.04
3-Butylidene-7-hydroxyphthalide	204.24	2.74	1	3	62.68	0.08
Levistolid A	380.52	4.97	0	4	2.15	0.82
Allocymene	136.26	3.58	0	0	14.89	0.02
BdPh	188.24	3	0	2	42.44	0.07
senkyunolide-C	204.24	2.74	1	3	46.8	0.08
senkyunolide-D	222.26	1.8	1	4	79.13	0.1
senkyunolide-E	204.24	1.9	1	3	34.4	0.08
4-Octanone	128.24	2.46	0	1	19.37	0.01
(6R)-6-butylcyclohepta-1,4-diene	150.29	3.93	0	0	31.69	0.02
cis-ligustilide	190.26	2.94	0	2	51.3	0.07
Hemo-sol	136.26	3.5	0	0	39.84	0.02
()-alpha-Terpineol	154.28	2.42	1	1	46.3	0.03
Methylbutenol	86.15	0.84	1	1	54.58	0.01
o-Thymol	150.24	3.24	1	1	43.28	0.03
PCR	108.15	2.05	1	1	51.99	0.01
(4S)-1-methyl-4-(6-methylhepta-1,5-dien-2-yl)cyclohexene	204.39	5.33	0	0	20.3	0.06
Guasol	124.15	1.55	1	2	51.6	0.02
IPH	94.12	1.56	1	1	36.05	0.01
succinic acid	118.1	-0.41	2	4	29.62	0.01
beta-Selinene	204.39	4.81	0	0	24.39	0.08
Cadinene	204.39	4.75	0	0	17.12	0.08
Sitogluside	576.95	6.34	4	6	20.63	0.62
beta-sitosterol	414.79	8.08	1	1	36.91	0.75
Acoradiene	204.39	4.75	0	0	36.73	0.07
FER	194.2	1.62	2	4	39.56	0.06
D-Galacturonic acid	194.16	-2.47	5	7	29.75	0.04
Ferulic acid	194.2	1.62	2	4	54.97	0.06
Scopoletol	192.18	1.62	1	4	27.77	0.08
Nicotinic acid	123.12	0.28	1	3	47.65	0.02
Maruzen M	122.18	2.51	1	1	48.44	0.02
o-cresol	108.15	2.05	1	1	62.45	0.02
6,7,3',8'-diligustilide	380.52	5.17	0	4	9.83	0.7
beta-Terpinene	136.26	3.5	0	0	42.29	0.02
Butal	72.12	0.94	0	1	68.66	0
Eucarvone	150.24	2.07	0	1	53.14	0.03
Farnesene	204.39	5.52	0	0	17.42	0.05
Ethol	242.5	6.45	1	1	13.32	0.08
(1S,4aR,8aR)-1-isopropyl-7-methyl-4-methylene-2,3,4a,5,6,8a-hexahydro-1H-naphthalene	204.39	4.8	0	0	19.8	0.08
ANN	152.16	1.42	1	3	29.69	0.03
h-Met-h	149.24	-0.27	3	3	70.87	0.01
Stigmasterol	412.77	7.64	1	1	43.83	0.76
3,4-dimethylbenzaldehyde	134.19	2.56	0	1	39.99	0.02
Ethylbenzaldehyde	134.19	2.53	0	1	40.95	0.02
Tmhydrop	152.21	2.75	2	2	54.42	0.03
Vanillin	152.16	1.31	1	3	52	0.03
Bicycloelemene	204.39	4.89	0	0	20.89	0.08
WLN: QR CQ DV1	152.16	1.03	2	3	36.49	0.03
palmitic acid	256.48	6.37	1	2	19.3	0.1
WLN: VH6	114.21	2.31	0	1	19.59	0.01
WLN: QVR BVQ	166.14	1.04	2	4	17.74	0.04
(1R,2S,4R)-1-ethyl-1-methyl-2,4-bis(1-methylethyl)cyclohexane	210.45	5.57	0	0	15.01	0.06
Dodecene	168.36	5.46	0	0	17.74	0.02
Phosphatdic acid	228.11	-1.55	2	8	19.32	0.05
L-beta,gamma-Dimyristoyl-alpha-cephalin	635.97	9.49	3	9	20.69	0.47
Phosphatidylinositol	390.27	-3.85	6	13	4.63	0.29
phosphatidylinositol_qt	228.11	-1.55	2	8	12.66	0.05
ESEN	148.12	1.3	0	3	47.31	0.04
Sedanolide	194.3	3.37	0	2	62.46	0.07
Senkyunolide	192.28	3.19	0	2	68.28	0.07
Sphingomyelin	493.73	3.18	3	7	0.31	0.51
Isotetandrine	622.82	7.22	0	8	10.42	0.1
α-acoradiene	204.39	4.51	0	0	40.98	0.07
α-copaene	204.39	4.17	0	0	29.33	0.12
(1R,4R,5S)-4-isopropenyl-1,8-dimethylspiro[4.5]dec-8-ene	204.39	4.75	0	0	40.65	0.07
2,6-di(phenyl)thiopyran-4-thione	280.43	4.62	0	0	69.13	0.15
o-Xylenol	122.18	2.54	1	1	53.13	0.02
2,4,6-trimethyl-Octane	156.35	4.78	0	0	29.14	0.02
Mesitaldehyde	148.22	3.05	0	1	37.8	0.03
Isoxylaldehyde	134.19	2.56	0	1	38.85	0.02
(E)-octadec-3-ene	252.54	8.14	0	0	19.5	0.09
2-valerylbenzoic acid	206.26	2.75	1	3	78.26	0.06
(Z)-2-Hexenyl hexanoate	198.34	3.99	0	2	19.39	0.04
2-Methylhexadecanoic acid	270.51	6.83	1	2	20.23	0.11
cis-Isoeugenol	164.22	2.5	1	2	20.73	0.04
2-methyl-5-decanone	310.63	7.99	0	1	20.4	0.11
2-methyldodecan-5-one	198.39	4.54	0	1	13.16	0.04
3,7-dimethyl-nonane	156.35	4.98	0	0	16.97	0.02
1,1,5-trimethyl-2-formylcyclohexa-2,5-diene-4-one	164.22	1.64	0	2	48.94	0.04
4-Methyl-6-hepten-3-one	126.22	2.07	0	1	78.38	0.01
6-Ethylresorcinol	138.18	2.24	2	2	46.45	0.03
5-Indolol	133.16	1.86	2	1	63.14	0.03
Undecanol-6	172.35	4.15	1	1	25.77	0.02
7,10-pentadecaduynoic acid	234.37	5.27	1	2	41.5	0.09
4-chloro-N-[1-methyl-5-[[1-methyl-5-[[1-methyl-5-(2-morpholinoethylcarbamoyl)pyrrol-3-yl]carbamoyl]pyrrol-3-yl]carbamoyl]pyrrol-3-yl]-5-[2-(2-pyridyl)ethylamino]isothiazole-3-carboxamide	762.38	2.93	5	13	7.18	0.31
Amyl ketone	170.33	3.83	0	1	18.65	0.02
Isoamylbenzene	148.27	3.94	0	0	35.69	0.03
(Z)-2-[[(Z)-2-methylbut-2-enoyl]oxymethyl]but-2-enoic acid	198.24	2.15	1	4	77.1	0.04
Tropone	106.13	1.14	0	1	47.41	0.01
aromadendrene	204.39	4.22	0	0	18.21	0.1
BUA	88.12	0.89	1	2	21.62	0
(3S)-3-butyl-3H-isobenzofuran-1-one	190.26	3.25	0	2	55.05	0.07
()-Camphoric acid	200.26	1.48	2	4	99.13	0.07
(3E)-3-butylidene-7-hydroxy-2-benzofuran-1-one	204.24	2.74	1	3	42.17	0.08
Coniferyl ferulate	356.4	3.64	2	6	4.54	0.39
Lecithin	678.06	8.77	0	8	0.31	0.4
2,4-Xylylaldehyde	134.19	2.56	0	1	39.33	0.03
m-Ethylphenol	122.18	2.51	1	1	51.3	0.02
1,5,5,6-tetramethyl-1,3-Cyclohexadiene	136.26	3	0	0	39.22	0.03
Dodekan	170.38	5.85	0	0	17.74	0.02
Bergamotene	204.39	4.75	0	0	28.51	0.09
Cuminal	148.22	2.78	0	1	38.29	0.03

## Sheet: RR
Physicochemical properties of compunds in RR
Molecule Name	MW	MlogP	Hdon	Hacc	OB (%)	DL
Uridine	244.2	-2	4	6
Salidroside	300.34	-0.47	5	7	7.01	0.2
Rehmannioside B	524.53	-5.51	9	15	2.05	0.88
Rehmannioside A	524.53	-5.51	9	15	25.95	0.87
Rehmaionoside C	388.51	-0.44	5	8	12.89	0.34
Rehmaglutin C	200.189	-1.609	3	5	55
Rehmaglutin D	220.67	-0.43	2	4	57.03	0.1
Rehmaglutin B	236.67	-1.03	3	5	64.62	0.11
Rehmaglutin A	202.23	-1.63	3	5	29.7	0.1
Purpureaside C	786.81	-1.36	12	20	3.14	0.38
Pterolactam	309.28	-0.57	3	5	55
Melittoside	556.469	-5.618	10	15	17
Martynoside	652.64	0.15	7	15	17
Manninotriose	504.44	-7.17	11	16	17
Leonuride	348.39	-3.07	6	9	2.6	0.33
Jionoside B	814.87	-0.86	10	20	4.27	0.35
Jionoside A	800.84	-1.11	11	20	3.62	0.36
Isoacteoside	624.59	-0.5	9	15	17
Guanosine	283.24	-1.89	5	7	55
Glutinoside	398.83	-2.78	6	10	21.33	0.52
gamma-aminobutyric acid	103.14	-0.62	3	3	24.09	0.01
Ferulic acid methyl ester	208.21	1.84	1	4	55
Echinacoside	786.81	-1.36	12	20	3.14	0.38
Daucosterol	576.85	7.74	4	6	55
Coniferin	342.38	-0.49	5	8	10.28	0.27
Cistanoside F	488.49	-1.4	8	13	4.74	0.69
Cistanoside A	800.84	-1.11	11	20	3.4	0.33
Catalpol	362.37	-3.77	6	10	5.07	0.44
Campesterol	400.76	7.97	1	1	5.57	0.72
beta-sitosterol	414.79	8.08	1	1	36.91	0.75
Aucubin	346.37	-3.1	6	9	4.17	0.33
Ajugoside	390.43	-1.79	5	10	12.15	0.45
Adenosine	267.24	-1.05	4	7	55
Adenine	135.15	-0.58	3	4	62.81	0.03
Acteoside	624.65	0.38	9	15	2.94	0.62
Acetylcatalpol	404.366	-3.202	5	11	55
6-O-vanilloylajugol	484.5	-1.14	6	12	23.44	0.84
5-hydroxymethyl-furaldehyde	126.11	0.458	1	3	55
5-(alpha-d-glucopyranosyloxymethyl)-2-furancarboxaldehyde	288.251	-1.289	4	8	55
5-(alpha-d-glucopyranosyl,-(1-6)-alpha-d-glucopyranosyloxym	450.391	-3.036	7	13	17
3-indolecarboxylic acid	251.28	3.81	1	2	55

## Sheet: RRP
Physicochemical properties of compunds in RRP
Molecule Name	MW	MlogP	Hdon	Hacc	OB (%)	DL
Arachic acid	312.6	8.19	1	2	16.66	0.19
EIC	280.5	6.39	1	2	41.9	0.14
Pentadecylic acid	242.45	5.91	1	2	20.18	0.08
Leonuride	348.39	-3.07	6	9	2.6	0.33
Daturic acid	270.51	6.82	1	2	18.51	0.12
Acteoside	624.65	0.38	9	15	2.94	0.62
methyl (2E,4E)-hexadeca-2,4-dienoate	266.47	6.15	0	2	41.57	0.12
Zoomaric acid	254.46	5.92	1	2	35.78	0.1
Sumiki's acid	142.12	0.52	2	4	52.44	0.03
Dihydro-beta-ionone	194.35	3.24	0	1	26.25	0.05
Pca	129.13	-0.67	2	4	96.25	0.02
catalpol	362.37	-3.77	6	10	5.07	0.44
catapol_qt	200.21	-2.02	3	5	44.69	0.1
MTL	182.2	-2.94	6	6	17.73	0.03
Lauric acid	200.36	4.54	1	2	23.59	0.04
8-epi-Loganic acid	376.4	-2.33	6	10	4.43	0.4
Forsythiaside	624.65	0.38	9	15	3.05	0.61
Succinic acid	118.1	-0.41	2	4	29.62	0.01
Sitogluside	576.95	6.34	4	6	20.63	0.62
Sitosterol	414.79	8.08	1	1	36.91	0.75
FER	194.2	1.62	2	4	39.56	0.06
2-(4-hydroxyphenyl)ethyl hexacosanoate	516.94	12.82	1	3	13.12	0.53
Aeginetic acid	268.39	2.24	3	4	48.31	0.13
Ajugol	348.39	-2.17	6	9	16.87	0.32
Ajugoside	390.43	-1.79	5	10	12.15	0.45
Ajugoside_qt	212.27	0.35	1	4	81.68	0.08
Cerebrosid	266.29	-4.04	8	9	13.81	0.11
Cistanoside A	800.84	-1.11	11	20	3.4	0.33
Cistanoside F	488.49	-1.4	8	13	4.74	0.69
methyl 9,10-methylene-hexadecanoate	282.52	6.29	0	2	22.94	0.15
(2S,3R,4R,5S,6R)-2-[[(1S,4aS,5R,7aR)-4a,5-dihydroxy-7-methylol-5,7a-dihydro-1H-cyclopenta[c]pyran-1-yl]oxy]-6-methylol-tetrahydropyran-3,4,5-triol	362.37	-3.75	7	10	3.1	0.37
melittoside_qt	200.21	-2	4	5	40	0.08
Dihydrocatalpol	364.39	-3.38	6	10	3.58	0.44
geniposide	388.41	-2.98	6	10	3.78	0.44
geniposide_qt	226.25	-1.23	3	5	39.71	0.1
glutinoside	398.83	-2.78	6	10	21.33	0.52
Jiofuran	184.21	-0.53	3	4	54.91	0.06
jioglutin A	250.7	-0.62	2	5	90.7	0.13
jioglutin B	250.7	-0.62	2	5	90.71	0.13
jioglutin C	232.26	-1.82	3	6	2.55	0.13
jioglutin D	246.29	-1.42	2	6	39.02	0.14
jioglutin E	232.31	-0.72	2	5	81.9	0.1
jioglutolide	186.23	-0.93	2	4	86.95	0.06
Jioglutoside A	346.37	-2.88	5	9	3.92	0.39
methyl (1S,4aS,7aS)-7-methylene-1-[(2S,3R,4S,5S,6R)-3,4,5-trihydroxy-6-[[(2R,3R,4R,5S,6R)-3,4,5-trihydroxy-6-methyl-tetrahydropyran-2-yl]oxymethyl]tetrahydropyran-2-yl]oxy-4a,5,6,7a-tetrahydro-1H-cyclopenta[d]pyran-4-carboxylate	518.57	-1.97	6	13	28.27	0.84
Jioglutoside B_qt	210.25	0.64	1	4	89.22	0.08
Jionoside A	800.84	-1.11	11	20	3.62	0.36
Jionoside B	814.87	-0.86	10	20	4.27	0.35
Melittoside	524.53	-5.5	10	15	19.2	0.8
Methyl palmitoleate	268.49	6.17	0	2	34.61	0.12
6-O-p-coumaroylajugol	524.57	-0.84	6	12	26.13	0.85
methyl-2,6,10-trimethyltridecanoate	269.5	5.7	0	2	24.86	0.1
Purpureaside C	786.81	-1.36	12	20	3.14	0.38
Rehmaglutin B	236.67	-1.03	3	5	64.62	0.11
(3aS,4R,6aS)-4-hydroxy-6,6a-dimethylol-3a,4-dihydro-3H-cyclopenta[d]furan-2-one	200.21	-1.61	3	5	29.92	0.08
(2S,3R,4S,5S,6R)-2-[(1R,2R)-2-hydroxy-2-[(E,3S)-3-hydroxybut-1-enyl]-1,3,3-trimethylcyclohexoxy]-6-(hydroxymethyl)tetrahydropyran-3,4,5-triol	390.53	-0.25	6	8	8.43	0.33
(2S,3R,4S,5S,6R)-2-[(1R,2R)-2-hydroxy-2-[(E,3R)-3-hydroxybut-1-enyl]-1,3,3-trimethylcyclohexoxy]-6-(hydroxymethyl)tetrahydropyran-3,4,5-triol	390.53	-0.25	6	8	3.24	0.33
Rehmaionoside C	388.51	-0.44	5	8	12.89	0.34
Rehmannioside B	524.53	-5.51	9	15	2.05	0.88
Rehmannioside C	510.55	-4.82	9	14	10.23	0.86
6-O-p-hydroxybenzoylajugol	468.5	-1.3	6	11	4.53	0.81
(3R)-2,6,6-trimethyl-3-[(2R,3R,4S,5S,6R)-3,4,5-trihydroxy-6-(hydroxymethyl)oxan-2-yl]oxycyclohexene-1-carboxylic acid	346.42	-0.09	5	8	13.59	0.26
Rehmannioside A	524.53	-5.51	9	15	25.95	0.87
Rehmaglutin A	202.23	-1.63	3	5	29.7	0.1
Rehmaglutin D	220.67	-0.43	2	4	57.03	0.1
6-O-vanilloylajugol	484.5	-1.14	6	12	23.44	0.84
Echinacoside	786.81	-1.36	12	20	3.14	0.38
Aucubin	346.37	-3.1	6	9	4.17	0.33
Acetylcatalpol	402.44	-2.91	5	10	5.53	0.58
Docosanoate	340.66	9.11	1	2	15.69	0.26
Caffeate	180.17	1.37	3	4	54.97	0.05
Stigmasterol	412.77	7.64	1	1	43.83	0.76
Stachyose	666.66	-7.8	14	21	3.25	0.59
HMF	126.12	0.67	1	3	45.07	0.02
Raffinose	504.5	-6.06	11	16	11.79	0.66
Sucrose	342.34	-4.31	8	11	7.17	0.23

## Sheet: GC
Physicochemical properties of compunds in GC
Molecule Name	MW	MlogP	Hdon	Hacc	OB (%)	DL
Worenine	334.37	3.73	0	4	45.83	0.87
WLN: VHR	106.13	1.59	0	1	32.63	0.01
Vanillyl alcohol	154.18	0.94	2	3	14.98	0.03
Vanilloloside	316.34	-0.96	5	8	8.58	0.21
Vanillin	152.16	1.31	1	3	52	0.03
Undecenal	168.31	4.11	0	1	39.35	0.03
trans-2-nonenal	140.25	3.2	0	1	19.18	0.02
Thalifendine	322.36	3.2	1	4	44.41	0.73
Syrigin	372.41	-0.51	5	9	14.64	0.32
Stigmasterol	412.77	7.64	1	1	43.83	0.76
Stearic acid	284.54	7.28	1	2	17.83	0.14
Skimmianin	259.28	2.33	0	5	40.14	0.2
Sitogluside	576.95	6.34	4	6	20.63	0.62
Rutaecarpine	287.34	3.36	1	3	40.3	0.6
Quercetin	302.25	1.5	5	7	46.43	0.28
Ptelein	229.25	2.35	0	4	72.44	0.15
poriferast-5-en-3beta-ol	414.79	8.08	1	1	36.91	0.75
Pisol	186.38	4.62	1	1	18.5	0.03
Phlorol	122.18	2.51	1	1	57.43	0.02
Phellopterin	300.33	3.64	0	5	40.19	0.28
Phellodendrine	342.45	3.19	2	4	2.61	0.58
phellochin	488.83	5.26	2	4	35.41	0.82
Phellavin_qt	374.42	2.51	5	7	35.86	0.44
Phellavin	536.58	0.6	8	12	3.9	0.83
phellamurin_qt	356.4	3.61	4	6	56.6	0.39
Pentylfuran	138.23	3.12	0	1	54.59	0.02
Pentadecylic acid	242.45	5.91	1	2	20.18	0.08
PEA	121.2	1.26	2	1	42.96	0.02
palmitic acid	256.48	6.37	1	2	19.3	0.1
Palmidin A	510.52	4.52	6	8	35.36	0.65
palmatine	352.44	3.65	0	4	64.6	0.65
paeonol	166.19	1.29	1	3	28.79	0.04
Oxophorone	152.21	1.34	0	2	69.4	0.04
oleic acid	282.52	6.84	1	2	33.13	0.14
o-cresol	108.15	2.05	1	1	62.45	0.02
Obamegine	594.76	6.72	2	8	2.55	0.11
Obacunone	454.56	2.68	0	7	43.29	0.77
Obacunoic acid	472.58	2.07	2	8	20.69	0.79
Noroxyhydrastinine	191.2	0.88	1	4	38.89	0.1
Nonanoic acid	158.27	3.17	1	2	40.51	0.02
Nomilin	514.62	2.12	0	9	17.77	0.67
N-Methylflindersine	241.31	1.72	0	3	32.36	0.18
Niloticin	456.78	5.62	1	3	41.41	0.82
Naphthalene	128.18	2.74	0	0	27.55	0.03
Myrcene	136.26	3.69	0	0	24.96	0.02
Methyl palmitate	270.51	6.62	0	2	18.09	0.12
Methyl naphthalene	142.21	3.23	0	0	39.01	0.04
Methyl caffeate	194.2	1.62	2	4	30.68	0.06
Methyl atratate	196.22	2.12	2	4	45.57	0.06
Methyl 3-furoate	126.12	0.79	0	3	77.82	0.02
Menisporphine	321.35	3.06	0	5	24.33	0.52
Menisperine	356.48	1.93	1	4	26.17	0.59
Melianone	470.76	4.76	1	4	40.53	0.78
Maruzen M	122.18	2.51	1	1	48.44	0.02
Magnograndiolide	266.37	1.18	2	4	63.71	0.19
Magnoflorine	342.45	3.12	2	4	26.69	0.55
L-Limonen	136.26	3.5	0	0	38.09	0.02
Limonin	470.56	1.42	0	8	21.3	0.57
Kihadanin A	486.56	1.76	1	9	31.6	0.7
Kihadalactone B	530.72	3.14	0	8	16.71	0.79
Kihadalactone A	512.7	3.96	0	7	34.21	0.82
Javanicin	508.52	-1.24	0	12	17.38	0.78
Jatrorrizine	338.41	3.4	1	4	19.65	0.59
Isovanillin	152.16	1.31	1	3	31.01	0.03
Isoferulic acid	194.2	1.62	2	4	50.83	0.06
Isocorypalmine	341.44	3.35	1	5	35.77	0.59
IPH	94.12	1.56	1	1	36.05	0.01
Hyperin	464.41	-0.59	8	12	6.94	0.77
Homoveratrole	152.21	2.28	0	2	60.84	0.03
Homocresol	152.21	2.49	1	2	35.9	0.03
Hispidone	472.78	4.46	2	4	36.18	0.83
Hispidol B	476.82	4.89	4	4	19.72	0.81
Hericenone H	580.88	9.95	0	6	39	0.63
Guasol	124.15	1.55	1	2	51.6	0.02
Guanidine	59.09	-1.05	5	3	24	0
Furol	96.09	0.99	0	2	34.35	0.01
Furfuranol	98.11	0.62	1	2	48.27	0.01
Fumarine	353.4	2.95	0	6	59.26	0.83
Friedelin	426.8	7.3	0	1	29.16	0.76
Ferulic Acid	194.2	1.62	2	4	54.97	0.06
Fagarine	229.25	2.35	0	4	72.23	0.15
Eugenol	164.22	2.55	1	2	56.24	0.04
EUG	150.19	2.1	1	2	38.39	0.03
Ethyl caffeate	208.23	1.97	2	4	103.85	0.07
dodec-2-enal	182.34	4.57	0	1	31.95	0.03
Dihydroniloticin	458.8	5.66	2	3	36.43	0.82
Dictamine	199.22	2.36	0	3	31.39	0.11
D-Galacturonic acid, homopolymer	194.16	-2.47	5	7	29.75	0.04
delta7-Dehydrosophoramine	242.35	1.09	0	3	54.45	0.25
delta 7-stigmastenol	414.79	8.08	1	1	37.42	0.75
Dehydrotanshinone II A	292.35	4.22	0	3	43.76	0.4
Dauricine	624.84	7.22	1	8	23.65	0.37
Cyclopentenone	82.11	0.7	0	1	13.06	0.01
Creosol	138.18	2.03	1	2	50.91	0.03
Coptisine	320.34	3.25	0	4	30.67	0.86
Coniferol	180.22	1.41	2	3	44.88	0.05
Coniferin	342.38	-0.49	5	8	10.28	0.27
Columbamine	338.41	3.4	1	4	26.94	0.59
Clorius	136.16	1.69	0	2	45.99	0.02
cis-9-Hexadecenal	238.46	5.97	0	1	31.71	0.08
Chelerythrine	332.37	4.29	0	4	34.18	0.78
Cavidine	353.45	3.72	0	5	35.64	0.81
Caprylic acid	144.24	2.72	1	2	16.4	0.02
Canthin-6-one	220.24	2.89	0	2	28.1	0.22
Candletoxin A	608.79	3.63	2	9	31.81	0.69
Candicine	180.3	0.6	1	1	38.7	0.04
Campesteryl ferulate	576.94	9.86	1	4	22.1	0.59
Campesterol	400.76	7.63	1	1	37.58	0.71
beta-Sitosterol	414.79	8.08	1	1	36.91	0.75
beta-Rhodinol	156.3	3.05	1	1	38.05	0.02
beta-elemene	204.39	4.79	0	0	25.63	0.06
Berberrubine	322.36	3.2	1	4	35.74	0.73
Berberine	336.39	3.45	0	4	36.86	0.78
Auraptene	298.41	5.18	0	3	25.62	0.24
Amurensin_qt	372.4	2.53	5	7	26.37	0.44
Amurensin	534.56	0.62	8	12	3.74	0.83
Acetylfuran	110.12	0.97	0	2	49.63	0.01
7-hydroxy-6-(2-hydroxyethyl)coumarin	206.21	1.35	2	4	31.09	0.09
5-methylfurfural	110.12	1.13	0	2	43.92	0.01
4-[(Z)-3-hydroxyprop-1-enyl]-2,6-dimethoxyphenol	210.25	1.39	2	4	49.15	0.06
4-[(1R,3aS,4R,6aS)-4-(4-hydroxy-3,5-dimethoxyphenyl)-1,3,3a,4,6,6a-hexahydrofuro[4,3-c]furan-1-yl]-2,6-dimethoxyphenol	418.48	2.1	2	8	3.29	0.72
4,10-dimethylene-7-isopropyl-5(E)-cyclodecenol	220.39	4.09	1	1	24.74	0.07
2-undecenoic acid	184.31	4.06	1	2	41.62	0.04
2-pentadecanone	226.45	5.44	0	1	7.41	0.06
2,4,6-trimethyl-Octane	156.35	4.78	0	0	29.14	0.02
(S)-Carvone	150.24	2.36	0	1	47.43	0.03
(S)-Canadine	339.42	3.4	0	5	53.83	0.77
(S)-4-Nonanolide	156.25	2.55	0	2	61.84	0.03
(S)-(+)-alpha-Phellandrene	136.26	3.25	0	0	27.9	0.02
(4R)-limonene 1beta,2beta-epoxide	152.26	2.27	0	1	41.43	0.05
(2S,3S)-3,5,7-trihydroxy-2-(4-hydroxyphenyl)chroman-4-one	288.27	1.75	4	6	24.15	0.24
(±)-lyoniresinol	420.5	2.21	4	8	4.87	0.54

## Sheet: CC
Physicochemical properties of compunds in CC
Molecule Name	MW	MlogP	Hdon	Hacc	OB (%)	DL
Berberine	336.39	3.45	0	4	36.86	0.78
Columbamine	338.41	3.4	1	4	26.94	0.59
Isovanillin	152.16	1.31	1	3	31.01	0.03
Heriguard	354.34	-0.42	6	9	11.93	0.33
Javanicin	508.52	-1.24	0	12	17.38	0.78
Obacunoic acid	472.58	2.07	2	8	20.69	0.79
Obamegine	594.76	6.72	2	8	2.55	0.11
Fagarine	229.25	2.35	0	4	72.23	0.15
2-Carboxymethyl-3-prenyl-2,3-epoxy-1,4-naphthoquinone	300.33	2.46	0	5	20.68	0.26
magnoflorine	342.45	3.12	2	4	0.48	0.55
Obacunone	454.56	2.68	0	7	43.29	0.77
Trihydroxybufosterocholanic acid	464.76	4.51	4	5	16.78	0.84
berberrubine	322.36	3.2	1	4	35.74	0.73
DPEC	282.31	3.38	2	4	28.36	0.24
Corydaldine	207.25	1.08	1	4	49.3	0.09
epiberberine	336.39	3.45	0	4	43.09	0.78
groenlandicine	322.36	3.2	1	4	28.42	0.72
limonin	470.56	1.42	0	8	21.3	0.57
Noroxyhydrastinine	191.2	0.88	1	4	38.89	0.1
phellodendrine	342.45	3.19	2	4	2.5	0.58
Ethyl caffeate	208.23	1.97	2	4	103.85	0.07
(R)-Canadine	339.42	3.4	0	5	55.37	0.77
Berlambine	351.38	2.49	0	6	36.68	0.82
Zosimin	328.39	3.96	0	5	14.82	0.36
Corchoroside A	534.71	1.25	4	9	19.6	0.69
Corchoroside A_qt	404.55	1.34	3	6	104.95	0.78
FER	194.2	1.62	2	4	39.56	0.06
Magnograndiolide	266.37	1.18	2	4	63.71	0.19
Palmidin A	510.52	4.52	6	8	35.36	0.65
6-O-E-Feruloylajugol	524.57	-0.84	6	12	26.13	0.85
6-O-E-Feruloylajugol_qt	362.41	0.9	3	7	15.46	0.43
palmatine	352.44	3.65	0	4	64.6	0.65
jatrorrizine	338.41	3.4	1	4	19.65	0.59
quercetin	302.25	1.5	5	7	46.43	0.28
vanillic acid	168.16	1.15	2	4	35.47	0.04
hydroxytyrosol	154.18	1.01	3	3	57.57	0.03
p-coumaric acid	164.17	1.64	2	3	43.29	0.04
coptisine	320.34	3.25	0	4	30.67	0.86
clemastanin B_qt	360.44	2.46	3	6	5.53	0.38
tetrandrine	622.82	7.22	0	8	26.64	0.1
Worenine	334.37	3.73	0	4	45.83	0.87
GENOP	154.13	0.9	3	4	29.33	0.04
Methyl protocatechuate	168.16	1.15	2	4	38.19	0.04
Cinnamic acid, 3,4-dimethoxy- (8CI)	208.23	1.87	1	4	63.86	0.07
Pycnamine	608.79	6.97	1	8	27.61	0.11
danshensu	198.19	0.71	4	5	36.91	0.06
Moupinamide	313.38	2.86	3	5	86.71	0.26
Oxyacanthine	608.79	6.97	1	8	9.91	0.11

## Sheet: SB
Physicochemical properties of compunds in SB
Molecule Name	MW	MlogP	Hdon	Hacc	OB (%)	DL
1,8-cineole	154.28	2.15	0	1	39.73	0.05
acacetin	284.28	2.59	2	5	34.97	0.24
wogonin	284.28	2.59	2	5	30.68	0.23
Oroxindin	459.41	0.21	4	11	7.07	0.77
(+/-)-Isoborneol	154.28	1.98	1	1	86.98	0.05
(R)-linalool	154.28	2.74	1	1	39.8	0.02
(2R)-7-hydroxy-5-methoxy-2-phenylchroman-4-one	270.3	2.82	1	4	55.23	0.2
alpha-humulene	204.39	5.04	0	0	22.98	0.06
eugenol	164.22	2.55	1	2	56.24	0.04
chrysin	254.25	2.6	2	4	22.61	0.18
β-patchoulene	204.39	4.32	0	0	50.69	0.11
baicalein	270.25	2.33	3	5	33.52	0.21
scutellarein	286.25	2.07	4	6	18.97	0.24
5,8,2'-Trihydroxy-7-methoxyflavone	300.28	2.32	3	6	37.01	0.27
5,7,2,5-tetrahydroxy-8,6-dimethoxyflavone	376.34	2.02	4	9	33.82	0.45
Carthamidin	288.27	2.03	4	6	41.15	0.24
2,6,2',4'-tetrahydroxy-6'-methoxychaleone	302.3	2.62	4	6	69.04	0.22
Dihydrobaicalin	448.41	0.6	6	11	20.85	0.75
Dihydrobaicalin_qt	272.27	2.3	3	5	40.04	0.21
Eriodyctiol (flavanone)	288.27	2.03	4	6	41.35	0.24
Salvigenin	328.34	2.82	1	6	49.07	0.33
2-(2,6-dihydroxyphenyl)-3,5,7-trihydroxy-chromone	302.25	1.5	5	7	16.44	0.27
5,2',6'-Trihydroxy-7,8-dimethoxyflavone	330.31	2.3	3	7	45.05	0.33
Ganhuangenin	346.31	2.03	4	8	1.34	0.37
Viscidulin III	346.31	1.74	4	8	14.36	0.37
alpha-Guaiene	204.39	4.99	0	0	25.93	0.07
(2S,3R,4R,5R,6S)-2-[(2R,3R,4S,5R,6R)-3,5-dihydroxy-2-[2-(3-hydroxy-4-methoxy-phenyl)ethoxy]-6-methylol-tetrahydropyran-4-yl]oxy-6-methyl-tetrahydropyran-3,4,5-triol	476.53	-1.34	7	12	12.69	0.67
5-(2-hydroxyethyl)-2-methoxyphenol	168.21	1.26	2	3	31.95	0.04
darendoside B	476.53	-1.46	7	12	10.75	0.59
darendoside B_qt	330.37	-0.6	5	8	10.05	0.22
5,7,2',6'-Tetrahydroxyflavone	286.25	2.07	4	6	37.01	0.24
dihydrooroxylin A	286.3	2.55	2	5	38.72	0.23
Skullcapflavone II	374.37	2.54	2	8	69.51	0.44
oroxylin a	284.28	2.59	2	5	41.37	0.23
salidroside	300.34	-0.47	5	7	7.01	0.2
Tyrosol	138.18	1.28	2	2	33.81	0.02
scutellarin	462.39	0.37	7	12	2.64	0.79
Panicolin	314.31	2.57	2	6	76.26	0.29
5,7,4'-Trihydroxy-8-methoxyflavone	300.28	2.32	3	6	36.56	0.27
Neobaicalein	374.37	2.54	2	8	104.34	0.44
Baicalin	460.42	0.84	6	11	29.53	0.77
5,8-Dihydroxy-6,7-dimethoxyflavone	314.31	2.57	2	6	5.74	0.29
Dihydrooroxylin	286.3	2.55	2	5	66.06	0.23
Sitogluside	576.95	6.34	4	6	20.63	0.62
beta-sitosterol	414.79	8.08	1	1	36.91	0.75
sitosterol	414.79	8.08	1	1	36.91	0.75
(+)-Syringaresinol	418.48	2.1	2	8	3.29	0.72
campesterol	400.76	7.97	1	1	5.57	0.72
Norwogonin	270.25	2.33	3	5	39.4	0.21
5,2'-Dihydroxy-6,7,8-trimethoxyflavone	344.34	2.55	2	7	31.71	0.35
(-)-alpha-cedrene	204.39	4.12	0	0	55.56	0.1
Cosmetin	432.41	0.43	6	10	9.68	0.74
(S)-Matsutake alcohol	128.24	2.53	1	1	40.11	0.01
l-Menthone	154.28	2.6	0	1	57.9	0.03
apigenin	270.25	2.33	3	5	23.06	0.21
Germacrene D	204.39	5.14	0	0	19.22	0.06
beta-Selinene	204.39	4.81	0	0	24.39	0.08
palmitic acid	256.48	6.37	1	2	19.3	0.1
ent-Epicatechin	290.29	1.92	5	6	48.96	0.24
EIC	280.5	6.39	1	2	41.9	0.14
caprylic acid	144.24	2.72	1	2	16.4	0.02
Stigmasterol	412.77	7.64	1	1	43.83	0.76
TRD	184.41	6.3	0	0	17.89	0.03
Methyl montanate	438.87	12.09	0	2	13.2	0.48
(S)-camphor	152.26	1.94	0	1	21.68	0.05
DBP	278.38	4.2	0	4	64.54	0.13
WLN: VHR	106.13	1.59	0	1	32.63	0.01
Hyacinthin	120.16	1.52	0	1	38.65	0.02
d-isomenthone	154.28	2.6	0	1	61.2	0.03
p-coumaric acid	164.17	1.64	2	3	43.29	0.04
jatrorrizine	338.41	3.4	1	4	19.65	0.59
stearic acid	284.54	7.28	1	2	17.83	0.14
MYS	212.47	7.22	0	0	13.98	0.05
Heptadekan	240.53	8.13	0	0	8.64	0.07
LFA	282.62	9.5	0	0	8.46	0.13
Henicosane	296.65	9.95	0	0	8.41	0.15
Hexatriacontane	507.1	16.8	0	0	7.95	0.41
methyl palmitate	270.51	6.62	0	2	18.09	0.12
Dodekan	170.38	5.85	0	0	17.74	0.02
longipinene	204.39	4.12	0	0	17.01	0.12
Methyl laurate	214.39	4.79	0	2	21.75	0.05
Methyl myristate	242.45	5.71	0	2	19.68	0.08
myristic acid	228.42	5.46	1	2	21.18	0.07
coptisine	320.34	3.25	0	4	30.67	0.86
bis[(2S)-2-ethylhexyl] benzene-1,2-dicarboxylate	390.62	7.57	0	4	43.59	0.35
Supraene	410.8	11.33	0	0	33.55	0.42
Hypnon	120.16	1.57	0	1	48.19	0.02
Methyl stearate	298.57	7.53	0	2	16.8	0.16
Methyl palmitelaidate	268.49	6.17	0	2	34.61	0.12
Methyl linolelaidate	294.53	6.64	0	2	41.93	0.17
Pulegone	152.26	2.75	0	1	51.6	0.03
Methyl behenate	354.69	9.36	0	2	14.96	0.29
hexanoic acid	116.18	1.81	1	2	73.08	0.01
OCT	114.26	4.02	0	0	29.72	0.01
tetramethylpyrazine	136.22	0.66	0	2	20.01	0.03
UND	156.35	5.39	0	0	17.15	0.02
catalpol	362.37	-3.77	6	10	5.07	0.44
Diop	390.62	7.44	0	4	43.59	0.39
epiberberine	336.39	3.45	0	4	43.09	0.78
nonanoic acid	158.27	3.17	1	2	40.51	0.02
heptadecyloxirane	282.57	7.61	0	1	12.44	0.15
(1S,4S)-7-isopropylidene-1,4-dimethyl-2,3,4,5,6,8-hexahydro-1H-azulene	204.39	5.13	0	0	24.38	0.07
9-Cedranone	220.39	3.02	0	1	67.6	0.12
1,1,6-trimethyl-2H-naphthalene	172.29	3.84	0	0	24.94	0.06
Patchoulene	204.39	4.32	0	0	49.06	0.11
Methyl icosanoate	326.63	8.44	0	2	15.79	0.22
MEHQ	124.15	1.55	1	2	43.98	0.02
Methyl octylate	158.27	2.97	0	2	18.71	0.02
methyl (E)-octadec-2-enoate	296.55	7.51	0	2	29.84	0.17
Mipax	194.2	1.54	0	4	57.4	0.06
Tetratetracontane	619.34	20.44	0	0	7.82	0.25
13-Tetradecenyl acetate	254.46	5.52	0	2	36.76	0.1
Methyl tricosanoate	368.72	9.81	0	2	14.61	0.33
Methyl margarate	284.54	7.08	0	2	17.41	0.14
Undecanal	170.33	4.13	0	1	22.9	0.03
TBP	266.36	3.64	0	4	27.76	0.06
Clorius	136.16	1.69	0	2	45.99	0.02
Azulol	198.33	4.91	0	0	15.15	0.07
5-o-caffeoylquinic acid	354.34	-0.42	6	9	19.61	0.33
DFA	169.24	3.38	1	1	31.13	0.05
Isomartynoside	652.71	0.89	7	15	13.98	0.56
Methyl nonadecanoate	312.6	7.99	0	2	16.27	0.19
Moslosooflavone	298.31	2.84	1	5	44.09	0.25
methyl henicosanoate	340.66	8.9	0	2	15.36	0.26
Methyl 9-oxononanoate	186.28	2.17	0	3	24.02	0.04
3,8-dimethylundecane	184.41	5.89	0	0	4.72	0.03
methyl icos-11-enoate	324.61	8	0	2	29.49	0.23
Methyl lignocerate	382.75	10.27	0	2	14.27	0.37
Methyl isoheptadecanoate	284.54	6.87	0	2	21.72	0.14
11,13-Eicosadienoic acid, methyl ester	322.59	7.55	0	2	39.28	0.23
Methyl (Z)-cinnamate	162.2	2.15	0	2	37.2	0.04
Linolenic acid methyl ester	292.51	6.2	0	2	46.15	0.17
Diisobutyl succinate	230.34	2.48	0	4	39.54	0.06
2',3',5,7-tetrahydroxyflavone	286.25	2.07	4	6	25.75	0.24
5,7,4'-trihydroxy-6-methoxyflavanone	302.3	2.28	3	6	36.63	0.27
5,7,4'-trihydroxy-8-methoxyflavanone	302.3	2.28	3	6	74.24	0.26
rivularin	344.34	2.55	2	7	37.94	0.37
Scutevulin	300.28	2.32	3	6	20.67	0.27
3,7-dimethylnonane	156.35	4.98	0	0	15.31	0.02
BZQ	182.23	3.23	0	1	58.62	0.06
Methyl hexacosanoate	410.81	11.18	0	2	13.68	0.43

## Sheet: AM
Physicochemical properties of compunds in AM
Molecule Name	MW	MlogP	Hdon	Hacc	OB (%)	DL
Vanillic acid	168.16	1.15	2	4	35.47	0.04
EIC	280.5	6.39	1	2	41.9	0.14
Mairin	456.78	6.52	2	3	55.38	0.78
Heriguard	354.34	-0.42	6	9	11.93	0.33
Jaranol	314.31	2.09	2	6	50.83	0.29
Rhamnocitrin	300.28	2.02	3	6	12.9	0.27
alexandrin	576.95	6.34	4	6	20.63	0.63
hederagenin	414.79	8.08	1	1	36.91	0.75
(3S,8S,9S,10R,13R,14S,17R)-10,13-dimethyl-17-[(2R,5S)-5-propan-2-yloctan-2-yl]-2,3,4,7,8,9,11,12,14,15,16,17-dodecahydro-1H-cyclopenta[a]phenanthren-3-ol	428.82	8.54	1	1	36.23	0.78
isorhamnetin	316.28	1.76	4	7	49.6	0.31
lupeol	426.8	7.4	1	1	12.12	0.78
3,9-di-O-methylnissolin	314.36	2.89	0	5	53.74	0.48
3-Hydroxy-2-picoline	109.14	0.7	1	2	62.47	0.02
(2S)-4-methoxy-7-methyl-2-[1-methyl-1-[(2S,3R,4S,5S,6R)-3,4,5-trihydroxy-6-methylol-tetrahydropyran-2-yl]oxy-ethyl]-2,3-dihydrofuro[3,2-g]chromen-5-one	452.5	0.27	4	10	5.38	0.81
5'-hydroxyiso-muronulatol-2',5'-di-O-glucoside	642.67	-0.95	9	16	41.72	0.69
5'-hydroxyiso-muronulatol-2',5'-di-O-glucoside_qt	480.51	0.96	6	11	3.65	0.8
7,2'-dihydroxy-3',4'-dimethoxyisoflavone-7-O-β-D-glucoside	476.47	0.4	5	11	16.16	0.86
7-hydroxy-3-(2-hydroxy-3,4-dimethoxy-phenyl)chromone	314.31	2.3	2	6	5.45	0.3
7-O-methylisomucronulatol	316.38	3.38	1	5	74.69	0.3
9,10-dimethoxypterocarpan-3-O-β-D-glucoside	462.49	0.74	4	10	36.74	0.92
(6aR,11aR)-9,10-dimethoxy-6a,11a-dihydro-6H-benzofurano[3,2-c]chromen-3-ol	300.33	2.64	1	5	64.26	0.42
13-hydroxy-9,11-octadecadienoic acid	296.5	5.29	2	3	35.6	0.17
Arabinose,d	150.15	-2.17	4	5	1.87	0.02
D-Galacturonic acid, homopolymer	194.16	-2.47	5	7	29.75	0.04
DL-Glucuronic acid	194.16	-2.47	5	7	3.35	0.04
isoferulic acid	194.2	1.62	2	4	50.83	0.06
Fucopyranose, L-	164.18	-1.8	4	5	42.51	0.03
Bifendate	418.38	2.56	0	10	31.1	0.67
gamma-aminobutyric acid	103.14	-0.62	3	3	24.09	0.01
Ferulic acid	194.2	1.62	2	4	54.97	0.06
Daidzein	254.25	2.33	2	4	19.44	0.19
Ononin	430.44	0.68	4	9	11.52	0.78
formononetin	268.28	2.58	1	4	69.67	0.21
Soyasaponin I	943.26	0.97	11	18	2.06	0.05
choline	104.2	-1.57	1	1	0.47	0.01
GGB	176.21	-1.84	7	7	54.95	0.03
(+)-Syringaresinol	418.48	2.1	2	8	3.29	0.72
cis-p-Coumarate	164.17	1.64	2	3	45.98	0.04
isoflavanone	316.33	2.42	2	6	109.99	0.3
Docosanoate	340.66	9.11	1	2	15.69	0.26
Flavaxin	376.41	0.23	5	10	18.18	0.5
astragalosideI	869.17	0.41	7	16	46.79	0.11
astragalosideI_qt	707.01	2.16	4	11	12.34	0.2
astragalosideII	827.13	0.03	8	15	46.06	0.13
astragalosideII_qt	664.97	1.78	5	10	11.55	0.25
astragalosideⅢ	785.09	-0.35	9	14	31.83	0.1
astragalosideⅢ_qt	622.93	1.4	6	9	5.35	0.32
astragalosideⅣ	785.09	-0.35	9	14	22.5	0.15
astragalosideⅣ_qt	622.93	1.4	6	9	7.07	0.32
AstragalosideIV	785.09	-0.35	9	14	17.74	0.15
AstragalosideIV_qt	622.93	1.4	6	9	7.07	0.32
Astraisoflavanin	464.51	1.22	5	10	18.37	0.86
Mucronulatol	302.35	3.13	2	5	4.22	0.26
astrachrysoside A	769.09	0.54	8	13	24.55	0.1
Caffeate	180.17	1.37	3	4	54.97	0.05
rutin	610.57	-1.45	10	16	3.2	0.68
Lariciresinol	360.44	2.46	3	6	5.53	0.38
Calycosin	284.28	2.32	2	5	47.75	0.24
3'-Hydroxy-4'-methoxyisoflavone-7-O-beta-D-glucoside	446.44	0.41	5	10	10.05	0.81
astrasieversianin XV	901.22	-0.7	10	17	11.19	0.07
XLS	150.15	-2.17	4	5	51.08	0.02
nicotinic acid	123.12	0.28	1	3	47.65	0.02
kaempferol	286.25	1.77	4	6	41.88	0.24
rhamnocitrin-3-O-glucoside	462.44	-0.07	6	11	2.87	0.76
RAM	164.18	-1.62	4	5	50.5	0.04
asernestioside A	931.25	-1.21	11	18	11.07	0.03
asernestioside A_qt	769.09	0.54	8	13	24.55	0.1
asernestioside B	973.29	-0.83	10	19	12.54	0.03
asernestioside B_qt	811.13	0.92	7	14	14.03	0.09
Crystal VI	132.14	-1.85	5	5	83.96	0.02
betaine	117.17	-2.04	0	2	40.92	0.01
coumarin	146.15	1.9	0	2	29.17	0.04
linolenic acid	278.48	5.95	1	2	45.01	0.15
FA	441.45	0.01	7	13	68.96	0.71
acetylastragaloside I	911.21	0.79	6	17	43.54	0.09
acetylastragaloside I_qt	749.05	2.54	3	12	30.75	0.17
(Z)-1-(2,4-dihydroxyphenyl)-3-(4-hydroxyphenyl)prop-2-en-1-one	256.27	2.9	3	4	87.51	0.15
Hirsutrin	464.41	-0.59	8	12	1.86	0.77
(3R)-3-(2-hydroxy-3,4-dimethoxyphenyl)chroman-7-ol	302.35	3.13	2	5	67.67	0.26
isomucronulatol-7,2'-di-O-glucosiole	626.67	-0.68	8	15	49.28	0.62
isomucronulatol-7,2'-di-O-glucosiole_qt	464.51	1.22	5	10	23.42	0.79
Lupenone	424.78	7.36	0	1	11.66	0.78
1,7-Dihydroxy-3,9-dimethoxy pterocarpene	314.31	3.11	2	6	39.05	0.48
Prolinum	115.15	-0.06	2	3	77.57	0.01
palmitic acid	256.48	6.37	1	2	19.3	0.1
quercetin	302.25	1.5	5	7	46.43	0.28
