# Supplementary material for: Exploring the Mechanism of Dangguiliuhuang Decoction Against Hepatic Fibrosis by Network Pharmacology and Experimental Validation
Source: Front Pharmacol. 2018 Mar 5;9:187. doi: 10.3389/fphar.2018.00187 (PMC5844928; doi:10.3389/fphar.2018.00187)
Supplement: Supplementary file 4 [file Table_3.XLSX]

## Sheet: Sheet1
Hepatic fibrosis-related genes
Gene Symbol	Source
ZNF423	Genecards
XIAP	Genecards
WRAP53	Genecards
WDR60	Genecards
WDR35	Genecards
WDR34	Genecards
WDR19	Genecards
WDPCP	Genecards
VIM	Genecards
VEGFA	Genecards
VCAM1	Genecards
UROD	Genecards
UMOD	Genecards
UBR1	Genecards
TWNK	Genecards
TUBB3	Genecards
TTC8	Genecards
TTC37	Genecards
TTC21B	Genecards
TRIM32	Genecards
TRAF3IP1	Genecards
TP53	Genecards
TNPO3	Genecards
TNFSF15	Genecards
TNFRSF1A	Genecards
TMEM237	Genecards
TMEM231	Genecards
TMEM216	Genecards
TMEM107	Genecards
TLR9	Genecards
TLR3	Genecards
TLR2	Genecards
TJP2	Genecards
TINF2	Genecards
TIMP1	Genecards
THPO	Genecards
TGFBR1	Genecards
TGFA	Genecards
TF	Genecards
TERC	Genecards
TCTN2	Genecards
TCTN1	Genecards
TCF4	Genecards
TALDO1	Genecards
STAT1	Genecards
SRY	Genecards
SREBF1	Genecards
SPP1	Genecards
SPIB	Genecards
SMAD4	Genecards
SMAD3	Genecards
SLC4A4	Genecards
SLC17A5	Genecards
SLC10A1	Genecards
SKIV2L	Genecards
SH2D1A	Genecards
SFTPD	Genecards
SFTPC	Genecards
SFTPA2	Genecards
SERPINH1	Genecards
SERPINE1	Genecards
SERPINC1	Genecards
SEPSECS	Genecards
SELP	Genecards
SELE	Genecards
SDCCAG8	Genecards
SCYL1	Genecards
SCNN1A	Genecards
SCGB1A1	Genecards
SBDS	Genecards
RTEL1	Genecards
RPGRIP1	Genecards
RPGR	Genecards
RNF31	Genecards
RNASE3	Genecards
REN	Genecards
RBPJ	Genecards
RBCK1	Genecards
RARB	Genecards
RAF1	Genecards
PYGL	Genecards
PTRH2	Genecards
PTPRC	Genecards
PTPN22	Genecards
PTGS2	Genecards
PSMA7	Genecards
PSC	Genecards
PRTN3	Genecards
PRKCSH	Genecards
PRF1	Genecards
PPARG	Genecards
PPARA	Genecards, KEGG
POU2AF1	Genecards
PNPLA6	Genecards
PNPLA3	Genecards
PNLIP	Genecards
PMM2	Genecards
PLIN1	Genecards
PKHD1L1	Genecards
PKDREJ	Genecards
PKD2	Genecards
PDGFRA	Genecards
PDGFB	Genecards
PDE6D	Genecards
PCK2	Genecards
PARN	Genecards
OTC	Genecards
OFD1	Genecards
NR1H4	Genecards
NR1H3	Genecards
NPHP4	Genecards
NPHP1	Genecards
NOTCH2	Genecards
NOTCH1	Genecards
NOP10	Genecards
NHP2	Genecards
NEK8	Genecards
NEK1	Genecards
NBN	Genecards
NBAS	Genecards
MYO5B	Genecards
MUC1	Genecards
MT-ATP6	Genecards
MST1	Genecards
MPO	Genecards
MPL	Genecards
MMP9	Genecards
MMP2	Genecards
MMP1	Genecards
MMEL1	Genecards
MLXIPL	Genecards
MKS1	Genecards
MET	Genecards
MDM2	Genecards
MBL2	Genecards
MARS	Genecards
MAPK8	Genecards
MAPK1	Genecards
LZTFL1	Genecards
LYZ	Genecards
LTF	Genecards
LPL	Genecards
LOX	Genecards
LIPA	Genecards
LEPR	Genecards
LARS	Genecards
KRT8	Genecards
KRT7	Genecards
KRT19	Genecards
KRT18	Genecards
KIF7	Genecards
JAK2	Genecards
JAK1	Genecards
JAG1	Genecards
IRF5	Genecards
IQCB1	Genecards
INVS	Genecards
INPP5E	Genecards
IL5	Genecards
IL4	Genecards
IL2RA	Genecards
IL2	Genecards
IL1RN	Genecards
IL1R1	Genecards
IL1B	Genecards
IL1A	Genecards
IL18	Genecards
IL17A	Genecards
IL13	Genecards
IL12RB1	Genecards
IL12A	Genecards
IGFBP3	Genecards
IFT80	Genecards
IFT52	Genecards
IFT43	Genecards
IFT27	Genecards
IFT172	Genecards
IFT122	Genecards
IFNL4	Genecards
IFNL3	Genecards
IFNG	Genecards
IFNA2	Genecards
IFNA1	Genecards
IFIH1	Genecards
ICOS	Genecards
ICAM1	Genecards
IARS	Genecards
HSD3B7	Genecards
HP	Genecards
HNF4A	Genecards
HNF1B	Genecards
HMOX1	Genecards
HLA-DRB1	Genecards
HLA-DQB1	Genecards
HLA-DQA1	Genecards
HLA-C	Genecards
HLA-B	Genecards
HLA-A	Genecards
HGF	Genecards
HFE2	Genecards
HBB	Genecards
HAVCR2	Genecards
HAVCR1	Genecards
HAMP	Genecards
GSTT1	Genecards
GSTP1	Genecards
GSTM1	Genecards
GSN	Genecards
GPT	Genecards
GPR35	Genecards
GGT1	Genecards
GBE1	Genecards
GBA	Genecards
GATA1	Genecards
GAA	Genecards
G6PC	Genecards
FOXP3	Genecards
FGF2	Genecards
FECH	Genecards
FCGR2A	Genecards
FBN1	Genecards
FASLG	Genecards
FAH	Genecards
FADD	Genecards
F5	Genecards
F3	Genecards
F2	Genecards
EZR	Genecards
ETFA	Genecards
EPO	Genecards
EPCAM	Genecards
EOGT	Genecards
ENG	Genecards
ELN	Genecards
ELANE	Genecards
EIF2S1	Genecards
EIF2AK2	Genecards
EGFR	Genecards
EGF	Genecards
EDN1	Genecards
DYNC2H1	Genecards
DOLK	Genecards
DOCK6	Genecards
DLAT	Genecards
DKC1	Genecards
DGUOK	Genecards
DCDC2	Genecards
CYP2D6	Genecards
CYP1A2	Genecards
CYP1A1	Genecards
CXCR3	Genecards
CXCL9	Genecards
CXCL8	Genecards
CXCL12	Genecards
CXCL10	Genecards
CTSG	Genecards
CTNNB1	Genecards
CTLA4	Genecards
CSF3	Genecards
CSF2	Genecards
CRP	Genecards
CPT2	Genecards
CPT1A	Genecards
CPOX	Genecards
CP	Genecards
CHGA	Genecards
CFTR	Genecards
CEP41	Genecards
CEP290	Genecards
CEP164	Genecards
CEP120	Genecards
CEP104	Genecards
CDH1	Genecards
CD79A	Genecards
CD40LG	Genecards
CD4	Genecards
CD36	Genecards
CD34	Genecards
CCR7	Genecards
CCR5	Genecards
CCL5	Genecards
CCL3	Genecards
CCL2	Genecards
CCL18	Genecards
CCL17	Genecards
CCL11	Genecards
CCDC28B	Genecards
CAV1	Genecards
CAT	Genecards
CALR	Genecards
CALCA	Genecards
C2CD3	Genecards
BTNL2	Genecards
BPI	Genecards
BMPR2	Genecards
BMP6	Genecards
BGLAP	Genecards
BBS9	Genecards
BBS7	Genecards
BBS5	Genecards
BBS4	Genecards
BBS2	Genecards
BBS12	Genecards
BBS10	Genecards
BBS1	Genecards
BBIP1	Genecards
ATP8B1	Genecards
ATP7B	Genecards
ATP11A	Genecards
ASL	Genecards
ASGR2	Genecards
ARL6	Genecards
ARL13B	Genecards
ARHGAP31	Genecards
APOE	Genecards
APOB	Genecards
APC	Genecards
AP1S1	Genecards
ANKS6	Genecards
ALMS1	Genecards
ALDOB	Genecards
ALB	Genecards
ALAS2	Genecards
AIRE	Genecards
AHI1	Genecards
AGT	Genecards
AGL	Genecards
AFP	Genecards
ADRB2	Genecards
ADK	Genecards
ADIPOR2	Genecards
ADIPOQ	Genecards
ACVRL1	Genecards
ACP5	Genecards
ACE	Genecards
ACD	Genecards
ACADVL	Genecards
ABCD3	Genecards
ABCB7	Genecards
XBP1	Genecards, KEGG
PIK3CA	Genecards, KEGG
LEP	Genecards, KEGG
INSR	Genecards, KEGG
INS	Genecards, KEGG
IL6	Genecards, KEGG
CYP2E1	Genecards, KEGG
CASP8	Genecards, KEGG
CASP3	Genecards, KEGG
XPNPEP3	Genecards, OMIM
TNF	Genecards, OMIM
TMEM67	Genecards, OMIM
TLR4	Genecards, OMIM
TFR2	Genecards, OMIM
TERT	Genecards, OMIM
STAT3	Genecards, OMIM
SP110	Genecards, OMIM
SOCS1	Genecards, OMIM
SLC40A1	Genecards, OMIM
SLC25A13	Genecards, OMIM
SERPINA1	Genecards, OMIM
RPGRIP1L	Genecards, OMIM
PKHD1	Genecards, OMIM
PKD1	Genecards, OMIM
PHKG2	Genecards, OMIM
NPHP3	Genecards, OMIM
MPI	Genecards, OMIM
MKKS	Genecards, OMIM
IL10	Genecards, OMIM
IGF1	Genecards, OMIM
IFT140	Genecards, OMIM
HFE	Genecards, OMIM
GPD1	Genecards, OMIM
GLIS3	Genecards, OMIM
DLL4	Genecards, OMIM
CYP7B1	Genecards, OMIM
CYP3A4	Genecards, OMIM
CTGF	Genecards, OMIM
CSPP1	Genecards, OMIM
CC2D2A	Genecards, OMIM
ABCB4	Genecards, OMIM
ABCB11	Genecards, OMIM
ABCB1	Genecards, OMIM
TGFB1	Genecards, OMIM, KEGG
NFKB1	Genecards, OMIM, KEGG
FAS	Genecards, OMIM, KEGG
TRAF2	KEGG
TNF-α	KEGG
TNFR1	KEGG
SOCS3	KEGG
RXR	KEGG
RAC	KEGG
PERK	KEGG
ObR	KEGG
MLK3	KEGG
LXR-α	KEGG
L-PK	KEGG
JNK1/2	KEGG
JNK1	KEGG
ITCH	KEGG
IRS-1/2	KEGG
IRE1α	KEGG
IL8	KEGG
IL6R	KEGG
IL-1	KEGG
GSK3	KEGG
FasL	KEGG
ELF2α	KEGG
CYTC	KEGG
c-Jun	KEGG
ChREBP	KEGG
CHOP	KEGG
CDC42	KEGG
CASP7	KEGG
C/EBPα	KEGG
Bim	KEGG
Bid	KEGG
BAX	KEGG
ATF4	KEGG
ASK1	KEGG
AP-1	KEGG
AMPK	KEGG
AdipoR	KEGG
ACDC	KEGG
TNFSF9	OMIM
TNFRSF9	OMIM
SOCS1	OMIM
SLC2A4	OMIM
POLG	OMIM
NOS2A	OMIM
NFE2L1	OMIM
MIA2	OMIM
LMNA	OMIM
LHX2	OMIM
LGALS3	OMIM
KLF6	OMIM
KL	OMIM
KDM2B	OMIM
IL21R	OMIM
IL13RA2	OMIM
IFNGR1	OMIM
ID1	OMIM
HSPA8	OMIM
HFE	OMIM
FH	OMIM
FGFR1	OMIM
CXCR4	OMIM
CSRP2	OMIM
C5	OMIM
BTD	OMIM
BCS1L	OMIM
ADA	OMIM
ACOX2	OMIM
ACKR3	OMIM
ABCC8	OMIM
CYP7B1	OMIM
ACOX2	OMIM
IKBKB	OMIM, KEGG
