# Supplementary material for: Exploring the Mechanism of Dangguiliuhuang Decoction Against Hepatic Fibrosis by Network Pharmacology and Experimental Validation
Source: Front Pharmacol. 2018 Mar 5;9:187. doi: 10.3389/fphar.2018.00187 (PMC5844928; doi:10.3389/fphar.2018.00187)
Supplement: Supplementary file 7 [file Table_6.XLSX]

## Sheet: Sheet1
Overlap between potential targets and hepatic fibrosis-related targets
Targets	Degree
PTGS2	61
ADRB2	24
PIK3CA	14
PPAR gamma	11
NF-κB p65	7
Casp3	7
Gsk3B	6
BAX	6
AP1	5
TNF-α	4
CYP1A2	4
AKT1	4
MPO	3
MMP9	3
MMP1	3
IL6	3
CYP3A4	3
Caspase8	3
TGF-β1	2
SLC2A4	2
STAT1	2
SELE	2
MMP2	2
ICAM1	2
IL8	2
IL4	2
IKBα	2
IKBKB	2
GSTP	2
GSTM1	2
CRP	2
CYP1A1	2
RAF1	1
PYY	1
NFE2L2	1
MAPK8	1
IGFBP3	1
MAPK1	1
LPL	1
IFNG	1
HNF4α	1
IRF1	1
IL2	1
IL1β	1
IL1α	1
IL10	1
FAS	1
EGFR	1
EGF	1
CAV1	1
CAT	1
